# Supplementary material for: Inflammation Regulation by Bacterial Molecular Patterns
Source: Biomedicines. 2023 Jan 11;11(1):183. doi: 10.3390/biomedicines11010183 (PMC9855958; doi:10.3390/biomedicines11010183)
Supplement: Supplementary file 1 [file biomedicines-11-00183-s001.zip]

Archive with 1 entries (1 files):
- biomedicines-2102085-supplementary.pdf
